# Supplementary material for: N-Pep-Zn Improves Cognitive Functions and Acute Stress Response Affected by Chronic Social Isolation in Aged Spontaneously Hypertensive Rats (SHRs)
Source: Biomedicines. 2024 Oct 4;12(10):2261. doi: 10.3390/biomedicines12102261 (PMC11503999; doi:10.3390/biomedicines12102261)
Supplement: Supplementary file 1 [file biomedicines-12-02261-s001.zip]

Archive with 1 entries (1 files):
- biomedicines-3207553-supplementary.pdf
